# Supplementary material for: Genetic Diversity and Hybridisation between Native and Introduced Salmonidae Fishes in a Swedish Alpine Lake
Source: PLoS One. 2016 Mar 31;11(3):e0152732. doi: 10.1371/journal.pone.0152732 (PMC4816307; doi:10.1371/journal.pone.0152732)
Supplement: S1 Tables — (XLSX) [file pone.0152732.s002.xlsx]

## Sheet: info
This is Supporting Information 1 Tables
Please refer to this data in conjunction with the paper.
There is one tab for each species. Genotype data are arranged in columns with loci names in the header.
Sampling locations are abbreviated as follows
BA	Bunneran
BV	Bunnerviken
KB	Kobbhuvudb.
SB	Stenbrottsb.
GN	Granon N
GS	Granon S
AE	Arson E
KL, KLd, Klu	Klocka
Mba, MBd, MBu	Myckleb.
HD	Handol Delta

## Sheet: Salvelinus alpinus
	Ssa197		Pumf27		Ssa403		Ssa406		Sfo8		SfoD75		Str543		Ssa422		Sfo12		SfoC115		Sfo18		Sfo23		SfoC86		Ocl12
Salp_BA1	117	117	294	300	127	151	335	347	292	294	357	369	381	381	176	204	222	222	358	373	161	161	207	207	114	114	174	176
Salp_BA2	117	117	294	300	151	151	343	347	292	294	345	357	381	381	176	176	222	222	358	370	161	161	213	223	114	114	174	176
Salp_BA3	117	117	294	300	151	151	347	347	292	294	369	369	379	381	204	204	222	222	361	373	161	161	191	223	114	114	164	174
Salp_BA4	113	117	294	300	151	151	335	347	292	294	365	369	379	381	176	176	222	222	361	370	161	161	203	203	114	114	166	170
Salp_BA5	117	117	294	300	-9	-9	347	347	292	294	369	369	379	381	176	204	-9	-9	355	367	159	175	211	229	114	114	164	166
Salp_BV1	113	117	294	300	127	151	-9	-9	292	294	321	341	381	381	176	208	222	222	361	367	161	161	217	217	117	117	164	166
Salp_BV10	137	137	314	320	171	183	359	367	294	296	369	393	381	381	176	204	222	222	361	382	161	161	201	217	114	114	160	162
Salp_BV11	117	117	294	300	151	151	347	347	292	294	365	397	379	381	176	176	222	222	361	370	161	161	209	209	114	114	164	166
Salp_BV12	117	117	294	300	151	151	347	347	280	292	345	381	381	381	176	204	222	222	358	361	161	161	211	211	114	114	174	176
Salp_BV13	117	117	294	300	151	151	347	347	292	294	337	337	375	383	176	176	222	222	361	364	161	165	203	203	114	114	166	170
Salp_BV14	117	117	294	300	131	151	347	347	292	294	353	373	381	381	176	204	222	222	361	361	161	165	211	227	114	114	164	166
Salp_BV15	117	117	294	300	151	183	337	347	286	296	317	381	381	381	176	176	222	222	358	361	161	161	197	219	111	114	166	170
Salp_BV16	113	117	294	300	151	155	347	347	292	294	365	377	381	381	176	176	222	222	370	370	161	161	205	207	114	114	172	174
Salp_BV17	117	117	294	300	131	151	337	347	292	294	365	369	381	381	176	204	222	222	349	361	161	161	207	207	114	114	172	174
Salp_BV18	117	117	294	300	127	151	347	347	294	296	361	381	381	381	208	208	222	222	379	382	161	165	215	215	114	114	166	168
Salp_BV19	117	117	294	300	151	171	347	347	292	294	381	381	381	381	176	208	222	222	361	370	161	161	207	207	114	114	174	176
Salp_BV2	117	117	294	300	127	151	347	347	292	294	365	365	381	381	208	208	222	222	358	379	161	161	211	211	114	114	164	174
Salp_BV20	117	117	294	300	151	151	347	347	294	296	365	365	379	381	176	176	222	222	355	379	161	161	215	215	114	114	164	174
Salp_BV3	117	117	294	300	127	151	347	347	292	292	341	369	381	381	176	208	222	222	349	355	161	161	215	215	114	114	166	168
Salp_BV4	117	117	294	300	-9	-9	347	347	294	296	317	349	381	381	176	176	222	222	355	358	161	161	203	203	114	114	164	166
Salp_BV5	113	117	294	294	-9	-9	-9	-9	292	294	369	369	379	379	176	176	222	222	358	361	161	161	207	223	111	114	174	176
Salp_BV6	117	117	294	300	127	131	347	347	286	288	357	365	381	381	204	204	222	222	355	361	161	161	215	215	114	114	174	176
Salp_BV7	117	117	294	300	127	151	347	347	286	292	361	377	377	381	176	208	222	222	370	379	161	165	215	215	114	114	168	170
Salp_BV8	117	117	294	300	127	167	347	347	292	294	373	373	381	381	176	204	222	222	370	373	161	165	207	211	114	114	170	172
Salp_BV9	117	117	294	300	151	179	343	343	294	296	365	373	381	381	176	176	222	222	361	367	161	165	207	215	114	114	170	172
Salp_GN_1	117	117	294	300	127	151	335	347	264	296	369	369	379	379	176	176	222	222	346	367	161	161	207	219	114	114	164	174
Salp_GN_10	117	117	294	300	151	175	335	347	292	294	369	369	381	381	176	176	222	222	358	361	161	161	203	203	114	114	172	174
Salp_GN_11	113	117	294	300	151	155	347	347	292	294	377	381	381	381	176	176	222	222	358	361	161	161	211	211	114	114	174	176
Salp_GN_12	137	137	314	320	147	171	367	367	292	294	377	381	381	381	176	176	222	222	361	367	161	161	207	207	114	114	164	174
Salp_GN_2	117	117	294	300	127	151	347	347	286	288	361	365	381	381	176	204	222	222	358	358	161	161	215	215	111	114	164	174
Salp_GN_3	117	117	294	300	127	151	347	347	284	290	365	373	381	381	176	208	222	222	349	370	161	165	203	213	114	114	170	172
Salp_GN_4	117	117	294	300	127	151	335	347	292	294	369	377	379	379	176	204	222	222	367	367	161	161	193	231	114	114	164	174
Salp_GN_5	133	137	314	320	171	183	367	367	292	294	369	373	381	381	176	176	222	222	358	373	161	161	211	211	114	114	172	174
Salp_GN_6	117	117	294	300	127	151	335	347	294	296	345	361	379	381	204	204	222	222	361	361	161	161	203	203	114	114	164	174
Salp_GN_7	117	117	294	300	127	151	347	347	292	294	317	377	381	381	176	176	222	222	355	370	161	161	207	217	114	114	164	174
Salp_GN_8	117	117	294	300	127	151	347	347	292	294	357	377	381	381	176	208	222	222	370	373	161	161	211	211	114	114	172	174
Salp_GN_9	117	117	294	300	119	127	335	347	290	292	369	377	381	381	176	176	222	222	367	370	161	161	189	211	114	114	174	176
Salp_GS_1	117	117	294	300	151	171	335	347	208	208	357	369	381	387	176	176	222	222	346	346	161	163	191	205	114	114	174	176
Salp_GS_10	117	117	294	300	127	171	335	347	292	294	345	361	379	381	176	208	222	222	358	358	161	161	213	213	114	114	174	176
Salp_GS_11	117	117	294	300	151	171	335	335	292	302	369	377	381	381	208	208	222	222	358	367	161	161	203	203	114	114	174	176
Salp_GS_12	117	117	294	300	151	155	335	347	264	292	369	369	379	381	176	204	222	222	361	370	161	161	193	213	114	114	164	178
Salp_GS_13	117	117	300	304	-9	-9	-9	-9	294	296	369	397	381	381	176	176	222	222	361	373	161	161	203	203	114	114	176	178
Salp_GS_14	117	117	294	300	127	151	347	347	292	294	369	373	381	381	176	176	222	222	361	370	161	161	193	193	114	114	174	176
Salp_GS_15	117	117	294	300	127	151	335	347	292	294	385	409	381	381	176	208	222	222	361	370	161	165	207	207	114	114	164	166
Salp_GS_16	117	117	294	300	127	151	347	347	290	292	369	369	381	381	176	208	222	222	358	367	161	161	-9	-9	114	114	174	176
Salp_GS_17	117	117	294	300	151	151	347	347	292	294	381	397	379	381	176	176	222	222	370	379	161	161	207	207	114	114	172	174
Salp_GS_18	117	117	294	300	151	151	347	347	264	294	369	369	379	379	176	176	222	222	346	361	161	161	193	207	114	114	172	174
Salp_GS_19	117	117	294	300	127	151	335	335	264	292	337	369	381	381	176	208	222	222	370	373	161	161	209	227	114	114	174	176
Salp_GS_2	113	117	294	300	151	167	347	347	292	294	373	381	379	379	176	204	222	222	367	367	161	161	197	197	114	114	164	174
Salp_GS_20	117	117	294	300	151	151	347	347	292	292	353	369	379	379	176	204	222	222	346	367	161	161	193	213	114	114	174	176
Salp_GS_21	117	117	294	298	-9	-9	-9	-9	290	292	353	361	381	381	208	208	222	222	358	373	161	161	203	215	114	114	164	174
Salp_GS_3	117	117	290	294	151	155	335	347	292	294	369	401	379	381	176	204	222	222	346	370	161	161	213	213	114	114	174	176
Salp_GS_4	117	117	296	302	-9	-9	-9	-9	264	290	369	393	381	381	176	176	222	222	-9	-9	161	165	203	203	114	114	176	178
Salp_GS_5	117	117	300	304	-9	-9	-9	-9	264	292	369	373	379	379	176	208	222	222	361	367	161	161	207	207	114	114	174	176
Salp_GS_6	117	117	294	300	151	151	343	347	292	294	369	373	381	381	176	204	222	222	361	367	161	161	191	191	114	114	170	172
Salp_GS_7	117	117	294	300	151	155	335	347	264	292	369	369	379	381	176	208	222	222	370	370	161	161	193	219	114	114	176	178
Salp_GS_8	117	117	294	300	151	175	347	347	294	296	369	369	379	381	176	176	222	222	358	361	161	161	203	203	114	114	164	174
Salp_GS_9	117	117	294	300	127	175	347	347	292	294	357	369	379	381	176	204	222	222	361	361	161	161	207	207	114	114	164	166
Salp_HD_1	113	117	294	300	151	151	347	347	292	296	373	373	379	379	176	208	222	222	379	379	161	161	213	213	114	114	164	174
Salp_HD_10	113	113	294	300	151	175	347	347	294	294	373	373	381	381	176	176	222	222	361	367	161	161	205	205	114	114	164	174
Salp_HD_11	117	117	294	300	151	151	335	347	292	294	381	393	379	381	176	176	222	222	355	379	161	161	201	211	114	114	164	174
Salp_HD_12	117	117	300	304	-9	-9	351	351	292	292	361	369	379	385	176	204	222	222	361	367	161	161	191	207	114	114	174	176
Salp_HD_13	117	117	294	300	127	151	347	347	264	292	369	373	379	381	176	208	222	222	361	367	161	161	225	233	114	114	164	174
Salp_HD_14	117	117	294	300	151	151	335	347	296	298	357	365	379	379	176	204	222	222	361	370	161	161	203	203	114	114	164	166
Salp_HD_15	117	117	294	300	151	151	347	347	292	294	345	357	379	381	176	176	222	222	346	370	161	161	191	203	-9	-9	174	176
Salp_HD_17	117	117	294	300	127	151	335	347	292	294	361	377	379	381	176	176	222	222	358	370	161	161	193	215	114	114	174	176
Salp_HD_18	117	117	294	300	127	151	335	347	264	292	373	401	381	381	176	208	222	222	361	367	161	165	205	205	114	114	160	164
Salp_HD_19	117	117	294	300	151	175	343	347	292	294	365	381	379	381	204	208	222	222	346	361	161	161	203	225	114	114	174	176
Salp_HD_2	117	117	294	300	123	151	335	347	292	294	361	369	379	381	176	204	222	222	367	370	161	161	219	219	111	114	174	176
Salp_HD_20	117	117	296	302	-9	-9	347	347	292	294	365	369	381	381	176	208	222	222	361	367	161	161	191	191	114	114	174	176
Salp_HD_21	113	117	294	300	127	151	347	347	292	294	345	369	379	379	204	204	222	222	361	367	161	161	191	231	111	114	174	176
Salp_HD_22	117	117	294	300	151	155	347	347	290	298	369	369	381	381	176	176	222	222	361	370	161	165	217	217	111	114	164	176
Salp_HD_23	117	117	294	300	127	151	347	347	292	294	357	381	381	381	176	208	222	222	349	355	161	165	-9	-9	111	117	166	166
Salp_HD_3	117	117	294	300	151	151	347	347	292	294	369	373	381	381	176	176	222	222	349	358	161	161	211	211	117	117	172	174
Salp_HD_4	117	117	296	302	-9	-9	351	351	294	298	349	385	381	381	176	208	222	222	349	370	161	161	201	211	114	114	166	174
Salp_HD_5	113	117	294	300	127	151	347	347	264	294	345	381	379	379	176	208	222	222	346	370	161	161	191	203	114	114	166	172
Salp_HD_6	117	117	292	296	151	151	343	343	292	294	361	365	379	379	176	208	222	222	367	373	161	161	215	215	114	114	174	176
Salp_HD_7	117	117	294	300	127	151	335	335	264	298	309	313	381	381	176	204	222	222	355	379	161	161	213	213	114	114	162	166
Salp_HD_8	113	117	294	300	127	127	347	347	270	272	369	369	379	381	204	204	222	222	367	370	161	161	209	209	114	114	174	176
Salp_HD_9	113	117	294	300	151	171	335	347	294	296	373	373	381	381	176	208	222	222	367	367	161	161	209	209	114	114	174	176
Salp_KB_2	117	137	294	300	151	151	347	347	266	266	233	233	381	381	210	210	222	268	-9	-9	161	179	181	213	111	114	168	170
Salp_KB_5	117	117	294	300	-9	-9	335	347	288	294	341	397	381	381	176	208	-9	-9	-9	-9	-9	-9	-9	-9	-9	-9	-9	-9
Salp_KB_1	117	117	294	300	151	175	347	347	264	292	357	373	379	379	176	208	-9	-9	-9	-9	-9	-9	-9	-9	-9	-9	-9	-9
Salp_SB13	137	149	300	300	-9	-9	-9	-9	226	278	-9	-9	-9	-9	204	204	222	222	358	358	173	183	181	211	99	111	126	174
Salp_SB1	117	149	300	300	127	127	347	391	-9	-9	-9	-9	379	391	204	204	222	222	370	370	161	177	181	203	99	114	172	174

## Sheet: Salvelinus fontinalis
	Ssa197		Pumf27		Sfo8		SfoD75		Sfo12		Sfo18		Sfo23		SfoC86		Ocl12
Sfon_KL1	137	149	300	300	228	268	181	181	248	248	183	185	165	171	99	99	128	128
Sfon_KL2	137	137	300	300	208	226	181	209	246	266	173	185	161	183	99	114	128	128
Sfon_KL3	137	137	300	300	208	208	181	213	236	246	173	185	165	181	99	114	128	128
Sfon_KLd1	137	137	300	300	208	208	177	181	266	266	173	183	165	171	99	129	128	128
Sfon_KLd10	137	137	300	300	208	226	181	181	246	266	173	177	-9	-9	99	99	128	128
Sfon_KLd11	137	141	302	308	208	226	181	209	-9	-9	179	181	171	183	99	114	128	128
Sfon_KLd12	137	137	300	300	218	268	177	181	248	266	173	185	173	179	99	114	128	128
Sfon_KLd13	137	137	300	300	208	208	177	209	236	266	173	179	161	161	99	129	128	128
Sfon_KLd14	137	137	300	300	218	228	177	181	246	270	173	183	173	179	99	129	128	128
Sfon_KLd15	137	137	300	300	208	226	177	181	248	266	185	185	165	171	99	129	-9	-9
Sfon_KLd16	137	137	300	300	208	228	181	209	246	266	183	185	165	183	99	129	128	128
Sfon_KLd17	137	137	300	300	208	208	177	209	266	266	173	185	165	171	99	129	128	128
Sfon_KLd18	137	137	300	300	218	218	177	209	246	266	173	183	165	183	99	99	128	128
Sfon_KLd19	137	137	304	308	208	226	181	209	-9	-9	179	181	165	165	99	99	128	128
Sfon_KLd2	137	137	300	300	208	268	181	181	246	248	173	185	165	183	99	99	128	128
Sfon_KLd20	137	137	300	304	208	268	181	181	246	266	183	185	165	165	99	99	128	128
Sfon_KLd21	137	137	300	300	-9	-9	181	181	248	248	173	183	171	171	99	99	128	132
Sfon_KLd22	137	137	300	300	208	208	209	209	266	266	173	179	165	165	99	129	128	128
Sfon_KLd23	137	137	300	300	218	226	213	213	248	248	173	185	171	181	99	129	128	128
Sfon_KLd24	137	149	300	300	208	228	177	181	236	266	173	183	165	171	99	114	128	128
Sfon_KLd25	137	137	300	300	208	208	177	177	236	266	173	183	165	171	99	129	128	128
Sfon_KLd26	137	149	300	300	208	228	181	213	236	266	173	183	165	183	99	114	128	128
Sfon_KLd27	137	137	300	308	208	226	181	213	-9	-9	179	181	165	181	99	99	128	128
Sfon_KLd28	137	137	300	300	208	218	209	209	266	266	179	185	165	183	99	114	128	128
Sfon_KLd29	137	137	300	300	208	228	209	209	246	246	173	173	161	183	99	99	130	130
Sfon_KLd3	137	137	300	302	228	268	209	213	246	246	175	179	183	183	99	114	128	128
Sfon_KLd30	137	137	300	300	218	218	209	213	266	266	173	185	161	161	114	129	128	128
Sfon_KLd31	137	149	298	302	-9	-9	-9	-9	-9	-9	159	159	165	183	99	114	128	132
Sfon_KLd32	137	137	300	300	208	268	177	181	270	270	173	183	171	183	99	114	128	128
Sfon_KLd33	137	137	300	304	226	226	181	213	246	266	185	185	181	235	99	129	128	128
Sfon_KLd34	137	137	300	300	218	268	181	209	236	266	173	185	165	183	99	99	128	128
Sfon_KLd35	137	137	300	300	208	268	181	181	-9	-9	159	173	165	165	99	99	128	128
Sfon_KLd36	137	137	300	300	226	268	181	213	246	266	177	183	165	165	114	129	128	128
Sfon_KLd37	137	137	300	300	208	208	177	213	266	266	183	183	161	181	99	99	128	128
Sfon_KLd4	137	137	300	300	226	268	177	181	246	266	173	177	171	183	99	114	128	128
Sfon_KLd5	137	137	300	300	268	270	177	233	248	266	173	183	165	235	99	129	128	128
Sfon_KLd6	137	137	300	300	208	228	181	181	248	266	177	183	165	235	99	129	128	128
Sfon_KLd7	137	137	300	300	218	218	181	209	236	246	173	185	165	171	99	114	128	128
Sfon_KLd8	137	137	300	300	226	226	209	213	266	266	177	183	165	183	99	114	128	128
Sfon_KLd9	137	137	300	300	208	218	181	209	266	270	173	179	165	183	99	114	128	128
Sfon_KLu1	137	137	300	300	208	268	177	177	248	248	173	183	165	165	99	129	128	128
Sfon_KB_1	137	137	300	300	218	268	177	177	248	266	173	177	165	183	111	129	128	128
Sfon_KB_3	137	137	300	300	226	226	181	209	246	266	179	183	179	235	99	129	128	128
Sfon_KB_4	137	149	300	300	218	226	177	213	244	266	173	179	181	181	99	114	128	128
Sfon_KB_5	137	137	300	300	208	228	177	213	248	248	155	155	165	235	111	129	128	128
Sfon_MBa1	137	137	300	300	208	218	177	177	246	266	173	183	161	183	99	129	128	128
Sfon_MBa10	137	137	300	300	226	226	177	209	248	248	173	179	161	161	99	114	128	132
Sfon_MBa3	137	137	300	300	218	218	177	177	246	246	173	173	161	183	99	114	128	128
Sfon_MBa4	137	137	300	300	218	226	177	213	246	266	183	183	181	181	99	99	128	128
Sfon_MBa5	137	137	292	298	218	218	177	177	-9	-9	159	173	161	161	99	99	128	128
Sfon_MBa6	137	137	292	300	218	226	177	177	236	248	183	183	165	171	99	99	-9	-9
Sfon_MBa7	137	149	294	294	226	268	177	209	-9	-9	155	155	165	171	99	114	128	128
Sfon_MBa8	137	137	300	300	218	270	177	209	248	266	173	185	165	179	99	99	128	128
Sfon_MBa9	137	137	300	300	218	218	177	177	266	266	173	173	181	181	99	129	128	128
Sfon_MBd1	137	137	300	300	208	208	193	209	266	266	183	183	165	171	99	111	128	128
Stru_MBd5	137	137	300	300	208	228	177	177	-9	-9	-9	-9	-9	-9	-9	-9	-9	-9
Stru_MBd6	137	137	300	300	208	228	177	213	-9	-9	-9	-9	-9	-9	-9	-9	-9	-9
Stru_MBd7	137	137	300	300	218	218	177	209	-9	-9	-9	-9	-9	-9	-9	-9	-9	-9
Sfon_MBu1	137	137	300	300	218	268	177	209	246	266	177	179	165	183	99	114	128	128
Sfon_MBu2	137	137	300	304	208	208	177	177	248	266	173	183	165	181	99	114	128	128
Sfon_MBu3	137	137	300	300	218	228	181	209	248	248	173	183	171	171	99	129	128	128
Sfon_MBu4	137	137	300	300	218	230	181	209	248	248	173	183	171	183	99	99	128	128
Sfon_MBu5	137	137	300	300	208	226	177	177	248	248	157	173	165	171	99	114	128	128
Sfon_MBu6	137	137	300	300	218	226	209	213	246	266	179	183	165	179	99	99	128	128
Sfon_MBu7	137	137	300	300	218	228	181	209	248	248	173	173	171	171	99	129	128	128
Sfon_MBu8	137	137	300	300	218	226	177	177	248	248	185	185	165	171	111	129	128	128
Stru_MBu5	137	137	300	308	-9	-9	177	177	-9	-9	-9	-9	-9	-9	-9	-9	-9	-9
Sfon_SB1	137	149	-9	-9	226	278	177	181	240	258	177	185	161	161	99	99	124	128
Sfon_SB10	137	137	300	300	226	226	181	209	264	264	177	177	161	179	99	129	128	128
Sfon_SB11	137	137	300	300	226	226	177	181	266	266	183	185	165	165	111	129	128	128
Sfon_SB12	137	137	300	300	208	208	209	209	236	236	177	179	179	179	99	99	128	132
Sfon_SB14	137	137	300	300	226	276	181	209	266	266	183	183	165	179	99	111	124	132
Sfon_SB15	137	137	-9	-9	278	286	177	181	246	246	179	179	171	181	99	114	128	128
Sfon_SB16	137	149	300	300	208	278	177	177	248	248	177	179	183	183	99	114	124	128
Sfon_SB17	149	149	300	300	226	292	177	181	222	246	161	183	165	171	114	129	128	128
Sfon_SB18	137	149	300	300	226	226	177	181	266	266	161	183	165	171	99	114	128	128
Sfon_SB19	137	137	300	300	208	218	181	181	266	266	179	185	165	171	99	129	128	128
Sfon_SB2	149	149	300	300	-9	-9	173	173	240	260	179	183	179	179	99	99	132	132
Sfon_SB20	137	149	300	302	208	226	177	177	266	266	177	177	161	179	99	111	128	128
Sfon_SB21	137	137	300	300	208	208	177	181	248	266	173	177	173	179	111	123	124	128
Sfon_SB22	117	137	300	300	226	226	181	181	222	266	161	183	165	215	99	99	174	176
Sfon_SB23	137	137	-9	-9	226	226	177	209	240	240	181	181	181	181	-9	-9	128	128
Sfon_SB24	137	149	300	300	-9	-9	177	209	266	266	183	183	181	181	99	111	128	128
Sfon_SB25	113	113	288	294	218	226	177	177	220	220	159	159	213	213	114	114	-9	-9
Sfon_SB26	113	113	292	296	226	228	177	209	220	268	159	173	161	181	99	111	128	128
Sfon_SB27	137	149	294	300	218	226	177	177	248	266	183	185	213	215	111	111	-9	-9
Sfon_SB28	137	149	300	300	282	288	177	181	266	266	177	185	211	215	111	114	-9	-9
Sfon_SB29	137	137	300	300	284	284	177	177	246	266	159	177	-9	-9	111	111	-9	-9
Sfon_SB3	137	137	300	300	208	218	177	177	248	266	183	183	181	181	99	126	124	128
Sfon_SB30	113	113	292	296	224	280	181	209	218	266	159	179	161	213	99	111	170	172
Sfon_SB31	137	149	-9	-9	218	218	177	177	266	266	159	183	161	179	99	99	128	128
Sfon_SB33	117	117	294	300	286	286	-9	-9	248	266	161	183	201	213	99	117	-9	-9
Sfon_SB4	137	137	296	300	208	208	177	177	246	266	173	179	171	235	99	99	128	128
Sfon_SB5	137	149	300	300	278	286	181	217	246	266	173	179	161	161	99	99	128	128
Sfon_SB6	137	149	302	308	218	218	177	177	246	266	183	183	161	179	99	99	-9	-9
Sfon_SB7	137	137	294	294	208	208	177	213	240	264	155	155	165	181	111	111	124	128
Sfon_SB8	137	149	300	300	206	206	173	213	246	246	177	179	181	181	99	99	128	128
Sfon_SB9	137	149	300	300	218	218	177	177	248	248	177	183	161	183	99	129	128	128

## Sheet: Salmo trutta
	Ssa197		Pumf27		Ssa403		Sfo8		SfoD75		Ssa408		Str543		Ssa422		Ssa417		Oneu9		Pumf69
Stru_AE_1	121	125	296	308	131	135	194	194	257	257	-9	-9	317	317	160	160	368	444	188	196	280	286
Stru_AE_2	121	121	298	310	-9	-9	192	198	-9	-9	-9	-9	321	321	162	162	364	368	196	196	286	288
Stru_AE_3	121	121	296	308	-9	-9	192	198	253	253	-9	-9	321	321	162	164	368	376	194	196	282	286
Stru_AE_4	117	121	296	308	-9	-9	196	196	257	257	217	217	317	323	164	164	344	344	188	196	282	282
Stru_AE_5	121	121	292	304	131	131	196	196	253	253	241	241	323	323	164	164	344	352	188	196	280	280
Stru_AE_6	121	125	294	306	139	147	196	196	257	257	213	241	323	323	164	164	368	448	196	196	280	286
Stru_AE_7	121	121	300	308	139	155	196	196	249	249	-9	-9	323	323	164	164	348	348	188	196	286	286
Stru_AE_8	121	125	300	300	-9	-9	188	190	257	257	-9	-9	-9	-9	-9	-9	412	424	196	196	276	282
Stru_AE_9	125	125	296	308	131	131	194	202	253	253	-9	-9	321	321	162	162	368	432	196	196	286	288
Stru_BV1	121	125	296	308	131	131	196	202	257	257	213	221	323	323	164	164	-9	-9	188	188	280	282
Stru_BV10	121	121	296	308	135	143	196	196	253	253	217	245	323	323	164	164	364	420	196	196	280	282
Stru_BV11	121	125	300	308	135	147	202	202	253	273	249	249	345	345	164	164	352	408	196	196	282	284
Stru_BV12	121	125	308	308	155	159	198	198	-9	-9	237	245	323	323	164	164	-9	-9	196	196	-9	-9
Stru_BV13	125	125	296	308	151	155	196	196	273	273	237	249	323	323	164	164	384	428	196	196	286	286
Stru_BV14	121	125	308	308	155	159	196	202	257	257	213	221	323	323	164	164	360	416	188	196	286	286
Stru_BV16	121	125	296	308	139	139	196	202	253	257	241	249	323	323	164	164	372	432	188	188	280	288
Stru_BV17	121	121	300	308	139	155	196	206	253	253	213	213	321	323	164	164	344	368	188	188	282	286
Stru_BV18	121	121	300	308	135	147	196	196	257	257	213	217	319	323	164	164	412	436	196	196	282	282
Stru_BV2	121	125	300	308	155	159	196	196	-9	-9	241	245	323	323	164	164	364	364	196	196	-9	-9
Stru_BV20	121	125	300	312	151	151	198	198	-9	-9	213	217	325	325	164	164	-9	-9	188	196	-9	-9
Stru_BV21	121	125	300	308	131	159	196	196	253	253	213	241	323	327	164	164	356	432	196	196	280	286
Stru_BV22	125	125	302	314	-9	-9	196	196	253	253	241	241	321	321	164	164	364	364	188	196	280	286
Stru_BV23	121	125	300	308	139	175	196	202	257	269	217	249	323	323	164	164	416	436	196	196	286	286
Stru_BV24	121	125	300	308	135	155	196	196	253	257	213	237	323	323	164	164	340	408	196	196	282	286
Stru_BV25	121	125	300	308	135	159	196	196	253	253	213	213	323	323	164	164	384	432	196	196	286	288
Stru_BV3	121	125	296	308	135	155	196	196	253	257	241	249	323	323	164	164	364	368	188	188	282	282
Stru_BV4	121	125	296	308	147	159	202	202	253	253	-9	-9	325	327	166	166	424	436	188	196	280	286
Stru_BV5	121	121	308	320	135	135	196	202	-9	-9	245	245	323	323	164	164	348	384	196	196	282	286
Stru_BV6	125	125	300	308	135	135	196	196	253	253	237	241	323	323	164	164	360	444	196	196	286	288
Stru_BV7	125	129	300	308	151	159	196	196	257	257	237	241	323	323	164	164	408	428	196	196	286	286
Stru_BV8	125	125	300	308	139	143	196	202	253	257	217	221	323	323	164	164	340	340	188	194	276	282
Stru_GN_1	121	121	296	296	151	155	196	196	257	273	213	217	323	323	164	164	356	436	196	196	286	286
Stru_GN_10	121	121	300	308	155	155	196	196	253	253	213	241	321	321	164	164	364	364	188	188	280	286
Stru_GN_11	121	121	296	308	135	155	196	196	253	257	213	241	323	323	162	164	368	436	196	196	276	282
Stru_GN_12	121	125	296	308	147	159	196	196	253	261	241	241	323	323	164	164	348	408	196	196	286	286
Stru_GN_13	121	125	300	308	151	155	196	200	253	253	-9	-9	321	327	164	164	360	372	196	196	-9	-9
Stru_GN_14	121	129	300	308	131	143	196	196	257	257	217	217	323	323	164	164	364	364	196	196	286	286
Stru_GN_15	125	125	292	294	-9	-9	188	196	261	261	-9	-9	321	321	164	164	368	368	196	196	284	286
Stru_GN_16	121	121	296	306	151	151	188	188	253	253	209	229	323	323	164	164	364	400	188	188	286	288
Stru_GN_17	121	125	300	310	135	155	196	200	249	249	-9	-9	325	325	162	162	356	356	196	196	-9	-9
Stru_GN_18	121	125	300	308	151	155	196	196	253	257	-9	-9	321	321	164	164	364	364	188	188	286	286
Stru_GN_19	125	125	300	308	151	155	196	196	253	253	213	249	323	323	164	164	364	384	188	196	282	288
Stru_GN_2	125	125	296	308	135	159	196	202	253	261	241	245	323	327	164	164	364	420	188	196	280	286
Stru_GN_20	121	125	300	308	155	159	196	196	257	257	217	217	323	323	164	164	360	432	196	196	286	286
Stru_GN_21	125	125	300	308	147	155	196	200	253	253	-9	-9	329	329	164	164	372	376	196	200	-9	-9
Stru_GN_22	121	121	300	308	143	151	196	196	269	269	217	241	323	325	164	164	344	376	196	198	280	280
Stru_GN_23	121	121	296	302	135	135	194	198	-9	-9	-9	-9	317	323	164	164	368	372	196	196	286	288
Stru_GN_24	121	125	300	308	139	147	196	202	253	253	209	217	321	327	162	166	368	408	196	196	286	286
Stru_GN_25	121	121	296	308	139	159	196	196	253	257	213	213	323	323	164	164	340	340	196	196	286	286
Stru_GN_26	121	125	296	308	139	183	196	202	253	257	-9	-9	323	331	164	164	352	352	196	196	286	286
Stru_GN_27	121	125	296	308	135	135	196	204	257	257	-9	-9	319	323	164	164	340	368	196	196	276	276
Stru_GN_28	121	125	300	308	131	155	196	196	253	253	-9	-9	329	329	164	164	344	428	196	196	282	282
Stru_GN_29	121	121	300	308	135	139	196	202	253	277	213	213	323	323	164	164	340	440	188	196	276	282
Stru_GN_3	121	125	296	308	143	155	196	228	257	257	241	245	323	323	164	164	372	380	196	196	286	286
Stru_GN_30	121	121	300	308	135	155	196	202	253	273	213	217	323	323	162	164	340	428	196	196	280	282
Stru_GN_31	121	121	298	298	-9	-9	196	196	253	257	217	237	323	323	164	164	340	360	196	196	282	286
Stru_GN_32	121	125	300	308	135	139	196	202	253	257	213	213	323	323	164	164	360	368	196	196	280	282
Stru_GN_33	121	129	296	308	131	139	194	200	-9	-9	201	209	321	327	162	166	336	364	194	194	284	284
Stru_GN_34	125	125	300	308	139	139	196	196	257	257	245	245	323	323	162	164	360	360	196	196	282	286
Stru_GN_4	121	125	302	314	131	155	196	196	253	253	213	237	323	323	164	164	360	432	188	196	282	286
Stru_GN_5	121	121	296	308	131	139	196	196	253	253	237	241	323	323	164	164	368	384	188	196	280	286
Stru_GN_6	121	121	296	308	151	159	196	196	257	273	213	241	323	323	164	164	364	428	188	188	280	288
Stru_GN_8	121	125	296	296	151	151	194	194	253	253	-9	-9	321	323	164	164	364	376	196	196	288	288
Stru_GN_9	121	121	300	308	135	139	196	202	253	257	209	213	323	323	164	164	360	412	196	196	282	286
Stru_GS_1	121	125	302	312	131	139	196	198	-9	-9	-9	-9	323	323	164	166	356	364	182	188	-9	-9
Stru_GS_2	121	125	296	308	135	159	196	196	257	269	217	233	323	327	164	164	360	364	196	196	280	282
Stru_GS_3	121	125	304	304	-9	-9	192	192	-9	-9	213	229	319	319	160	160	372	424	196	196	280	286
Stru_GS_4	121	129	300	308	159	167	196	196	253	269	217	241	323	323	162	162	364	364	196	196	280	282
Stru_GS_5	121	133	300	308	151	159	196	196	257	257	233	233	323	323	164	164	424	428	188	196	282	286
Stru_GS_7	125	125	290	300	131	131	188	194	-9	-9	205	229	317	317	158	164	332	332	190	196	-9	-9
Stru_GS_8	125	125	296	306	139	155	194	196	253	253	233	241	315	317	160	164	332	364	196	196	-9	-9
Stru_GS_9	121	125	300	308	131	135	196	196	253	269	249	249	323	323	164	164	364	380	188	196	286	286
Stru_HA1	113	113	294	294	147	147	196	204	-9	-9	-9	-9	319	323	164	164	-9	-9	182	196	286	286
Stru_HA14	121	121	300	308	155	159	196	196	257	257	217	241	323	327	164	164	356	364	196	196	280	282
Stru_HA15	121	125	300	308	135	159	196	196	273	273	217	241	323	323	164	164	364	412	194	196	280	286
Stru_HA16	121	125	296	308	135	135	196	196	273	273	217	241	323	323	164	164	364	432	196	196	286	286
Stru_HA17	125	125	294	308	-9	-9	196	196	257	257	-9	-9	325	325	162	164	372	372	196	196	286	286
Stru_HA18	125	145	300	308	135	151	196	196	253	257	241	241	323	323	164	164	348	364	196	196	280	282
Stru_HA2	121	125	296	308	135	135	196	196	269	269	229	237	323	323	164	164	364	364	188	196	280	286
Stru_HA23	121	125	300	308	135	135	196	196	257	257	217	217	323	323	164	164	-9	-9	188	196	286	286
Stru_HA24	121	149	296	308	135	151	196	196	257	257	217	237	323	323	164	164	360	360	196	196	286	286
Stru_HA25	121	121	300	308	135	155	196	196	257	257	237	241	323	323	164	164	364	364	196	196	280	286
Stru_HA28	125	125	296	308	135	159	196	196	257	257	241	241	323	323	164	164	364	364	196	196	286	286
Stru_HA29	121	129	296	308	143	159	196	196	257	257	237	253	323	323	164	164	364	436	196	196	282	282
Stru_HA4	121	125	300	308	135	135	196	196	257	257	-9	-9	-9	-9	162	162	-9	-9	188	196	280	280
Stru_HA7	121	125	300	308	135	159	196	196	253	269	237	237	323	327	164	164	360	364	194	196	280	280
Stru_HA8	121	125	296	308	131	159	196	196	-9	-9	-9	-9	323	327	164	164	-9	-9	196	196	280	280
Stru_HA9	121	129	296	308	135	143	196	196	269	269	237	237	323	323	164	164	368	384	196	196	282	286
Stru_KL1	121	133	300	308	131	139	196	202	253	261	249	249	323	323	164	164	364	436	188	196	286	286
Stru_KL2	125	125	300	308	131	135	196	202	257	257	-9	-9	319	319	164	164	348	352	188	188	276	286
Stru_KL3	125	137	300	308	139	151	196	196	253	277	249	249	323	323	164	164	392	412	196	196	280	282
Stru_KL4	125	125	300	308	135	155	196	202	253	257	229	241	323	323	164	164	352	352	188	196	284	286
Stru_KL5	125	125	300	308	151	159	196	202	257	257	241	241	323	323	164	164	352	352	188	188	286	286
Stru_KL6	125	133	300	308	155	159	196	228	253	257	217	249	323	323	164	164	356	380	188	196	274	286
Stru_KL7	129	133	296	300	-9	-9	196	196	253	257	-9	-9	321	321	164	164	360	368	184	196	286	286
Stru_KL8	125	129	300	308	159	159	192	198	257	257	-9	-9	321	323	164	164	364	380	196	196	276	286
Stru_KB_1	125	125	300	308	-9	-9	194	202	253	257	-9	-9	323	323	164	164	364	384	188	188	282	282
Stru_KB_2	121	125	296	308	131	159	196	206	257	257	241	241	323	323	164	164	368	380	188	196	286	288
Stru_KB_3	125	125	300	308	135	147	196	196	253	257	213	241	323	323	164	164	356	400	188	196	282	286
Stru_KB_4	125	125	300	308	139	159	196	196	253	273	249	249	323	323	164	164	360	368	196	196	282	286
Stru_KB_2	129	129	300	308	143	159	196	196	253	257	233	241	323	323	164	164	364	364	196	196	280	286
Stru_MBa1	121	125	296	308	131	159	196	196	257	257	-9	-9	323	323	164	164	356	428	196	196	282	286
Stru_MBa2	125	141	300	308	135	155	196	196	253	257	249	249	323	323	164	164	348	360	196	196	286	286
Stru_MBa3	121	125	296	308	155	155	194	194	253	257	-9	-9	323	323	164	164	360	364	196	196	286	286
Stru_MBa4	121	125	300	308	171	171	196	196	253	253	245	245	323	323	164	164	416	452	196	196	286	286
Stru_MBa5	125	125	300	308	-9	-9	196	196	257	257	237	237	323	323	164	164	352	364	188	188	282	286
Stru_MBa6	113	113	300	308	-9	-9	196	196	253	275	241	249	321	323	164	164	428	428	196	196	280	282
Stru_MBa7	121	125	288	294	131	131	196	196	253	253	237	241	323	323	164	170	380	440	188	196	284	286
Stru_MBa8	121	125	300	308	127	147	196	196	257	257	213	217	323	323	164	164	352	360	194	196	286	286
Stru_MBd1	125	125	300	308	135	159	196	202	253	257	213	217	317	317	162	164	416	424	196	196	282	282
Stru_MBd2	121	125	300	308	139	167	196	202	253	277	245	249	323	345	164	164	368	432	196	196	276	286
Stru_MBd3	121	121	300	308	131	167	196	196	257	257	209	241	323	323	162	164	372	420	196	196	280	286
Stru_MBd4	121	125	300	308	131	131	196	196	253	253	213	213	323	323	164	164	-9	-9	196	196	282	286
Stru_MBu1	121	125	288	294	-9	-9	192	198	257	257	-9	-9	319	319	162	162	424	432	196	196	282	282
Stru_MBu2	117	121	294	304	-9	-9	190	196	257	277	-9	-9	321	321	164	164	356	372	196	196	280	286
Stru_MBu3	117	121	292	302	-9	-9	192	196	-9	-9	-9	-9	323	323	164	164	352	360	196	196	282	286
Stru_MBu4	125	125	300	308	131	151	196	196	257	261	209	249	323	323	164	164	364	364	196	196	286	286
Stru_MBu6	137	137	296	296	-9	-9	188	206	-9	-9	-9	-9	323	323	164	164	364	436	196	196	286	286
Stru_MBu7	133	137	294	294	-9	-9	196	196	253	257	217	241	323	323	164	164	360	364	188	196	286	286
Stru_MBu8	133	133	-9	-9	-9	-9	196	196	253	253	241	241	323	323	164	170	380	380	196	196	282	286
Stru_MBu9	129	133	298	298	-9	-9	196	202	253	257	241	245	323	323	164	164	360	416	196	198	286	286
Stru_VV_1	121	125	300	308	139	147	196	196	257	257	241	241	323	323	164	164	364	368	188	196	280	282
Stru_VV_10	121	125	300	308	147	151	196	196	253	253	249	249	323	323	164	164	352	368	196	196	280	288
Stru_VV_11	121	121	298	308	135	159	196	196	253	253	213	249	323	323	164	164	352	428	196	196	282	286
Stru_VV_12	121	125	300	308	159	167	196	196	253	257	217	237	323	323	164	164	364	376	196	196	278	280
Stru_VV_13	121	125	296	298	135	155	196	196	257	277	213	249	323	323	164	164	360	364	196	196	286	286
Stru_VV_14	125	125	300	308	159	167	196	196	-9	-9	245	245	323	323	164	164	428	428	196	196	286	286
Stru_VV_16	125	125	300	308	139	159	196	196	253	253	241	245	323	323	164	164	364	364	188	196	282	286
Stru_VV_17	121	121	296	308	155	159	196	196	257	257	217	233	323	323	162	162	356	456	188	196	282	286
Stru_VV_18	125	125	300	308	135	139	196	202	253	269	241	249	323	323	164	164	392	436	188	196	280	282
Stru_VV_19	121	121	296	308	131	139	196	196	253	257	217	241	323	323	164	164	356	356	196	196	282	286
Stru_VV_2	121	125	300	308	147	159	196	196	253	253	241	241	323	323	164	164	356	364	196	196	280	282
Stru_VV_20	121	125	294	308	131	151	192	196	253	253	209	245	319	319	160	162	360	372	192	192	-9	-9
Stru_VV_3	121	125	300	308	143	159	196	196	257	269	217	217	323	323	164	164	364	364	196	196	286	286
Stru_VV_4	121	125	300	308	135	151	196	196	253	273	241	249	323	323	164	164	348	360	196	196	286	286
Stru_VV_5	121	121	300	308	135	135	194	196	253	257	229	245	321	323	162	164	372	372	196	196	286	286
Stru_VV_6	121	125	300	308	131	159	196	196	253	253	217	249	319	323	164	164	348	380	188	196	282	286
Stru_VV_7	125	125	298	308	135	135	196	196	253	257	209	209	323	323	164	164	364	416	188	196	282	286
Stru_VV_8	125	141	300	308	131	151	196	196	269	269	237	245	323	339	164	164	428	428	196	196	286	286
Stru_VV_9	121	133	300	308	139	143	196	196	253	257	245	249	325	339	164	164	-9	-9	196	196	276	282
